# Supplementary material for: Microbiological Assessment of White Button Mushrooms with an Edible Film Coating
Source: Foods. 2023 Aug 15;12(16):3061. doi: 10.3390/foods12163061 (PMC10515315; doi:10.3390/foods12163061)
Supplement: Supplementary file 1 [file foods-12-03061-s001.zip]

Archive with 1 entries (1 files):
- foods-2509571-supplementary.pdf
